# Supplementary material for: Direct N-Glycosylation Profiling of Urine and Prostatic Fluid Glycoproteins and Extracellular Vesicles
Source: Front Chem. 2021 Sep 27;9:734280. doi: 10.3389/fchem.2021.734280 (PMC8503230; doi:10.3389/fchem.2021.734280)
Supplement: Supplementary file 2 [file Table1.XLSX]

## Sheet: Supplemental Table 1. Peak List
Supplementary Table 1. Peak list of detected N-glycans. An "X" means the glycan was detected in that sample. Fuc = fucosylation, Sia = sialylation, Man = high-mannose, Hyb = hybrid, Bia = biantennary, Bis = bisecting, Tri = triantennary, Tet = tetraantennary, Sul = sulfation, Alp = alpha-galactose, uEPS = urine expressed prostatic sectretion, dEPS = direct expressed prostatic fluid, MU = male uri…
Theoretical Mass	Composition	Putative Structure	+SO4	+Na	Glycosylation Class	Presence in Samples
						uEPS	dEPS	MU	FU	EPSev	PT	PL
771.264	Hex2HexNAc2 + 1Na		0	1							X	X
933.371	Hex3HexNAc2 + 1Na		0	1							X	X
1079.37	Hex3dHex1HexNAc2 + 1Na		0	1	Fuc	X		X	X		X	X
1095.37	Hex4HexNAc2 + 1Na		0	1	Man	X	X				X	X
1136.4	Hex3HexNAc3 + 1Na		0	1		X					X
1257.42	Hex5HexNAc2 + 1Na		0	1	Man	X	X	X	X	X	X	X
1282.45	Hex3dHex1HexNAc3 + 1Na		0	1	Fuc	X	X				X
1298.45	Hex4HexNAc3 + 1Na		0	1		X	X	X			X
1339.48	Hex3HexNAc4 + 1Na		0	1	Bia	X	X				X
1378.41	Hex4HexNAc3 + 1SO4 + 1Na		1	1	Sul	X
1400.39	Hex4HexNAc3 + 1SO4 + 1Na		1	2	Sul	X
1419.48	Hex6HexNAc2 + 1Na		0	1	Man	X	X	X	X	X	X	X
1444.51	Hex4dHex1HexNAc3 + 1Na		0	1	Fuc	X	X	X		X	X
1460.5	Hex5HexNAc3 + 1Na		0	1	Hyb	X	X				X	X
1485.53	Hex3dHex1HexNAc4 + 1Na		0	1	Fuc, Bia	X	X	X	X	X	X
1501.53	Hex4HexNAc4 + 1Na		0	1	Bia	X	X			X	X
1524.46	Hex4dHex1HexNAc3 + 1SO4 + 1Na		1	1	Fuc, Sul	X
1540.46	Hex5HexNAc3 + 1SO4 + 1Na		1	1	Hyb, Sul	X
1542.56	Hex3HexNAc5 + 1Na		0	1	Bis		X				X	X
1562.44	Hex5HexNAc3 + 1SO4 + 1Na		1	2	Hyb, Sul	X
1581.53	Hex7HexNAc2 + 1Na		0	1	Man	X	X	X	X	X	X	X
1589.54	Hex4HexNAc3NeuAc1 + 1Na		0	1	Sia	X
1590.57	Hex4dHex2HexNAc3 + 1Na		0	1	Fuc	X
1606.56	Hex5dHex1HexNAc3 + 1Na		0	1	Fuc, Hyb	X					X
1611.53	Hex4HexNAc3NeuAc1 + 2Na		0	2	Sia	X	X				X
1622.55	Hex6HexNAc3 + 1Na		0	1	Hyb	X	X				X	X
1647.59	Hex4dHex1HexNAc4 + 1Na		0	1	Fuc, Bia	X	X	X	X	X	X
1663.58	Hex5HexNAc4 + 1Na		0	1	Bia	X	X	X	X	X	X
1669.5	Hex4HexNAc3NeuAc1 + 1SO4 + 1Na		1	1	Sia, Sul	X
1688.61	Hex3dHex1HexNAc5 + 1Na		0	1	Fuc, Bis	X	X	X		X	X
1691.48	Hex4HexNAc3NeuAc1 + 1SO4 + 2Na		1	2	Sia, Sul	X
1702.51	Hex6HexNAc3 + 1SO4 + 1Na		1	1	Hyb, Sul	X
1704.61	Hex4HexNAc5 + 1Na		0	1	Bis	X	X	X		X	X	X
1708.5	Hex5dHex1HexNAc3 + 1SO4 + 1Na		1	2	Fuc, Hyb, Sul	X
1713.47	Hex4HexNAc3NeuAc1 + 1SO4 + 3Na		1	3	Sia, Sul	X
1724.49	Hex6HexNAc3 + 1SO4 + 2Na		1	2	Hyb, Sul	X
1735.6	Hex4dHex1HexNAc3NeuAc1 + 1Na		0	1	Fuc, Sia	X
1743.58	Hex8HexNAc2 + 1Na		0	1	Man	X	X	X		X	X	X
1745.63	Hex3HexNAc6 + 1Na		0	1	Tet	X
1749.53	Hex4dHex1HexNAc4 + 1SO4 + 2Na		1	2	Fuc, Bia, Sul	X
1751.6	Hex5HexNAc3NeuAc1 + 1Na		0	1	Hyb, Sia	X	X
1757.58	Hex4dHex1HexNAc3NeuAc1 + 2Na		0	2	Fuc, Sia	X	X
1765.52	Hex5HexNAc4 + 1SO4 + 2Na		1	2	Bia, Sul
1773.58	Hex5HexNAc3NeuAc1 + 2Na		0	2	Hyb, Sia	X	X
1792.62	Hex4HexNAc4NeuAc1 + 1Na		0	1	Bia, Sia	X
1793.64	Hex4dHex2HexNAc4 + 1 Na		0	1	Fuc, Bia		X
1809.64	Hex5dHex1HexNAc4 + 1Na		0	1	Fuc, Bia	X	X	X	X	X	X
1814.61	Hex4HexNAc4NeuAc1 + 2 Na		0	2	Bia, Sia		X
1815.56	Hex4dHex1HexNAc3NeuAc1 + 1SO4 + 1Na		1	1	Fuc, Sia, Sul	X
1823.49	Hex5HexNAc4 + 2SO4 + 1Na		2	1	Bia, Sul	X
1825.63	Hex6HexNAc4 + 1Na		0	1	Bia, Alp	X	X
1831.55	Hex5HexNAc3NeuAc1 + 1SO4 + 1Na		1	1	Hyb, Sia, Sul	X	X	X	X	X
1837.54	Hex4dHex1HexNAc3NeuAc1 + 1SO4 + 2Na		1	2	Fuc, Sia, Sul	X	X	X	X
1850.67	Hex4dHex1HexNAc5 + 1Na		0	1	Fuc, Bis	X	X	X	X	X	X
1853.54	Hex5HexNAc3NeuAc1 + 1SO4 + 2Na		1	2	Hyb, Sia, Sul	X
1866.66	Hex5HexNAc5 + 1Na		0	1	Bis	X	X				X
1875.52	Hex5HexNAc3NeuAc1 + 1SO4 + 3Na		1	3	Hyb, Sia, Sul		X
1891.69	Hex3dHex1HexNAc6 + 1Na		0	1	Fuc, Tet			X	X		X	X
1894.56	Hex4HexNAc4NeuAc1 + 1SO4 + 1Na		1	2	Bia, Sia, Sul	X
1905.63	Hex9HexNAc2 + 1Na		0	1	Man	X	X			X	X	X
1911.58	Hex5dHex1HexNAc4 + 1SO4 + 2Na		1	2	Fuc, Bia, Sul	X	X	X	X	X	X
1935.63	Hex6HexNAc3NeuAc1 + 2Na		0	2	Hyb, Sia		X
1938.68	Hex4dHex1HexNAc4NeuAc1 + 1Na		0	1	Fuc, Bia, Sia	X
1948.71	Hex3HexNAc7 + 1Na		0	1	Tet, Bis	X
1952.6	Hex4dHex1HexNAc5 + 1SO4 + 2Na		1	2	Fuc, Bis, Sul	X
1954.68	Hex5HexNAc4NeuAc1 + 1Na		0	1	Bia, Sia	X	X	X	X	X	X
1955.7	Hex5dHex2HexNAc4 + 1Na		0	1	Fuc, Bia	X	X	X	X	X		X
1960.66	Hex4dHex1HexNAc4NeuAc1 + 2Na		0	2	Fuc, Bia, Sia	X	X	X
1969.55	Hex5dHex1HexNAc4 + 2SO4 + 1Na		2	1	Fuc, Bia, Sul	X
1971.69	Hex6dHex1HexNAc4 + 1Na		0	1	Fuc, Bia, Alp	X
1976.66	Hex5HexNAc4NeuAc1 + 2Na		0	2	Bia, Sia	X	X	X	X	X	X
1993.61	Hex6HexNAc3NeuAc1 + 1SO4 + 1Na		1	1	Hyb, Sia, Sul	X
1995.7	Hex4HexNAc5NeuAc1 + 1Na		0	1	Bis, Sia	X
1996.72	Hex4dHex2HexNAc5 + 1Na		0	1	Fuc, Bis	X	X	X			X	X
2010.62	Hex7dHex1HexNAc3 + 1SO4 + 1Na		1	1	Fuc, Hyb, Sul	X
2012.72	Hex5dHex1HexNAc5 + 1Na		0	1	Fuc, Bis	X	X	X	X	X	X
2017.69	Hex4HexNAc5NeuAc1 + 2Na		0	2	Bis, Sia		X
2018.64	Hex4dHex1HexNAc4NeuAc1 + 1SO4 + 1Na		1	1	Fuc, Bia, Sia, Sul		X
2028.71	Hex6HexNAc5 + 1Na		0	1	Tri	X	X	X	X	X	X	X
2037.75	Hex3dHex2HexNAc6 + 1Na		0	1	Fuc, Tet	X
2040.62	Hex4dHex1HexNAc4NeuAc1 + 1SO4 + 2Na		1	2	Fuc, Bia, Sia, Sul	X
2056.62	Hex5HexNAc4NeuAc1 + 1SO4 + 2Na		1	2	Bia, Sia, Sul	X	X	X	X	X	X
2094.77	Hex3dHex1HexNAc7 + 1Na		0	1	Fuc, Tet, Bis	X
2097.68	Hex7HexNAc3NeuAc1 + 2Na		0	2	Hyb, Sia	X
2100.73	Hex5dHex1HexNAc4NeuAc1 + 1Na		0	1	Fuc, Bia, Sia	X	X	X	X	X	X
2101.76	Hex5dHex3HexNAc4 + 1Na		0	1	Fuc, Bia		X	X	X	X
2110.77	Hex4HexNAc7 + 1Na		0	1	Tet, Bis	X
2114.66	Hex5dHex1HexNAc5 + 1SO4 + 2Na		1	2	Fuc, Bis, Sul	X
2116.73	Hex6HexNAc4NeuAc1 + 1Na		0	1	Bia, Sia, Alp	X	X
2122.72	Hex5dHex1HexNAc4NeuAc1 + 2Na		0	2	Fuc, Bia, Sia	X	X	X	X	X	X
2130.65	Hex6HexNAc5 + 1SO4 + 2Na		1	2	Tri, Sul	X
2138.71	Hex6HexNAc4NeuAc1 + 2Na		0	2	Bia, Sia, Alp	X	X
2141.76	Hex4dHex1HexNAc5NeuAc1 + 1Na		0	1	Fuc, Tri, Sia	X	X
2142.78	Hex4dHex3HexNAc5		0	1	Fuc, Bis		X
2156.68	Hex7dHex2HexNAc2 + 1SO4 + 1Na		1	1	Fuc, Hyb, Sul	X
2157.76	Hex5HexNAc5NeuAc1 + 1Na		0	1	Bis, Sia	X	X
2158.78	Hex5dHex2HexNAc5 + 1Na		0	1	Fuc, Bis	X	X	X	X	X	X	X
2163.74	Hex4dHex1HexNAc5NeuAc1 + 2Na		0	2	Fuc, Bis, Sia	X	X	X	X	X
2172.68	Hex8dHex1HexNAc3 + 1SO4 + 1Na		1	1	Fuc, Hyb, Sul	X
2174.77	Hex6dHex1HexNAc5 + 1Na		0	1	Fuc, Tri	X	X	X	X	X	X
2179.74	Hex5HexNAc5NeuAc1 + 2Na		0	2	Bis, Sia		X
2180.69	Hex5dHex1HexNAc4NeuAc1 + 1Na		1	1	Fuc, Bia, Sia, Sul		X
2188.63	Hex6HexNAc5 + 1SO4 + 1Na		2	1	Tri, Sul		X
2190.77	Hex7HexNAc5 + 1Na		0	1	Tri, Alp	X	X
2198.78	Hex4HexNAc6NeuAc1 + 1Na		0	1	Tet, Sia	X
2202.67	Hex5dHex1HexNAc4NeuAc1 + 1SO4 + 1Na		1	2	Fuc, Bia, Sia, Sul	X
2212.71	Hex4HexNAc7 + 1SO4 + 2Na		1	2	Tet, Bis, Sul	X
2215.8	Hex5dHex1HexNAc6 + 1Na		0	1	Fuc, Tet	X					X
2224.66	Hex5dHex1HexNAc4NeuAc1 + 1SO4 + 3Na		1	3	Fuc, Bia, Sia, Sul			X	X		X
2231.79	Hex6HexNAc6 + 1Na		0	1	Tet	X
2245.77	Hex5HexNAc4NeuAc2 + 1Na		0	1	Bia, Sia	X	X
2246.79	Hex5dHex2HexNAc4NeuAc1 + 1Na		0	1	Fuc, Bia, Sia	X	X
2256.82	Hex4dHex1HexNAc7 + 1Na		0	1	Fuc, Tet, Bis	X
2259.74	Hex8HexNAc3NeuAc1 + 2Na		0	2	Hyb, Sia	X	X
2265.68	Hex4dHex1HexNAc5NeuAc1 + 1SO4 + 3Na		1	3	Fuc, Bis, Sia, Sul		X
2267.75	Hex5HexNAc4NeuAc2 + 2Na		0	2	Bia, Sia	X	X	X	X	X
2268.77	Hex5dHex2HexNAc4NeuAc1 + 2Na		0	2	Fuc, Bia, Sia	X		X	X	X	X
2276.71	Hex6dHex1HexNAc5 + 1SO4 + 2Na		1	2	Fuc, Tri, Sul	X					X
2284.77	Hex6dHex1HexNAc4NeuAc1 + 2Na		0	2	Fuc, Bia, Sia, Alp	X	X
2287.82	Hex4dHex2HexNAc5NeuAc1 + 1Na		0	1	Fuc, Bis, Sia		X
2289.74	Hex5HexNAc4NeuAc2 + 3Na		0	3	Bia, Sia	X	X	X	X	X	X
2303.81	Hex5dHex1HexNAc5NeuAc1 + 1Na		0	1	Fuc, Bis, Sia	X	X	X
2304.83	Hex5dHex3HexNAc5 + 1Na		0	1	Fuc, Bis	X	X	X	X	X	X	X
2319.81	Hex6HexNAc5NeuAc1 + 1Na		0	1	Tri, Sia	X	X
2320.83	Hex6dHex2HexNAc5 + 1Na		0	1	Fuc, Tri	X	X	X	X	X	X	X
2325.8	Hex5dHex1HexNAc5NeuAc1 + 2Na		0	2	Fuc, Tri, Sia	X	X	X	X	X
2326.59	Hex5dHex2HexNAc4NeuAc1 + 1SO4 + 1Na		1	1	Fuc, Bia, Sia, Sul		X
2333.73	Hex6HexNAc6 + 1SO4 + 2Na		1	2	Tet, Sul	X	X	X	X	X
2334.69	Hex6dHex1HexNAc5 + 2SO4 + 1Na		2	1	Fuc, Tri, Sul			X	X	X
2336.78	Hex4dHex1HexNAc7 + 1SO4 + 1Na		1	1	Fuc, Bis, Tet, Sul	X
2339.69	Hex8HexNAc3NeuAc1 + 1SO4 + 2Na		1	2	Hyb, Sia, Sul		X
2341.79	Hex6HexNAc5NeuAc1 + 2Na		0	2	Tri, Sia	X	X	X	X	X	X
2347.71	Hex5HexNAc4NeuAc2 + 1SO4 + 2Na		1	2	Bia, Sia, Sul	X
2348.73	Hex5dHex2HexNAc4NeuAc1 + 1SO4 + 2Na		1	2	Fuc, Bia, Sia, Sul	X
2361.68	Hex8HexNAc3NeuAc1 + 1SO4 + 3Na		1	3	Hyb, Sia, Sul		X
2369.69	Hex5HexNAc4NeuAc2 + 1SO4 + 3Na		1	3	Bia, Sia, Sul	X	X	X
2377.85	Hex6dHex1HexNAc6 + 1Na		0	1	Fuc, Tet	X		X	X	X	X
2391.83	Hex5dHex1HexNAc4NeuAc2 + 1Na		0	1	Fuc, Bia, Sia	X	X	X
2392.85	Hex5dHex3HexNAc4NeuAc1 + 1Na		0	1	Fuc, Bia, Sia	X	X	X
2393.85	Hex7HexNAc6 + 1Na		0	1	Tet		X	X	X	X	X	X
2405.8	Hex8dHex1HexNAc3NeuAc1 + 2Na		0	2	Fuc, Hyb, Sia	X
2413.81	Hex5dHex1HexNAc4NeuAc2 + 2Na		0	2	Fuc, Bia, Sia	X	X	X	X	X
2414.83	Hex5dHex3HexNAc4NeuAc1 + 2Na		0	2	Fuc, Bia, Sia			X	X	X
2421.75	Hex6HexNAc5NeuAc1 + 1SO4 + 2Na		1	2	Tri, Sia, Sul	X	X	X	X		X
2435.79	Hex5dHex1HexNAc4NeuAc2 + 3Na		0	3	Fuc, Bia, Sia	X	X	X	X	X
2465.87	Hex6dHex1HexNAc5NeuAc1 + 1Na		0	1	Fuc, Tri, Sia	X	X	X	X	X
2466.89	Hex6dHex3HexNAc5 + 1Na		0	1	Fuc, Tri	X	X	X	X	X	X
2471.79	Hex4dHex1HexNAc4NeuAc2 + 1SO4 + 1Na		1	1	Fuc, Bia, Sia, Sul	X	X
2481.82	Hex4HexNAc7NeuAc1 + 1SO4 + 1Na		1	1	Bis, Tet, Sia, Sul	X
2487.85	Hex6dHex1HexNAc5NeuAc1 + 2Na		0	2	Fuc, Tri, Sia	X	X	X	X	X	X
2495.78	Hex7HexNAc6 + 1SO4 + 2Na		1	2	Tet, Sul	X
2503.8	Hex4HexNAc7NeuAc1 + 1SO4 + 2Na		1	2	Bis, Tet, Sia, Sul	X
2506.89	Hex5dHex1HexNAc6NeuAc1 + 1Na		0	1	Fuc, Tet, Sia	X
2515.75	Hex4dHex1HexNAc4NeuAc2 + 1SO4 + 3Na		1	3	Fuc, Bia, Sia, Sul		X
2522.89	Hex6HexNAc6NeuAc1 + 1Na		0	1	Tet, Sia	X
2523.91	Hex6dHex2HexNAc6 + 1Na		0	1	Fuc, Tet	X		X	X	X	X	X
2537.73	Hex4dHex1HexNAc4NeuAc2 + 1SO4 + 3Na		1	4	Fuc, Bia, Sia, Sul	X	X
2539.9	Hex7dHex1HexNAc6 + 1Na		0	1	Fuc, Tet	X	X	X	X	X	X	X
2544.87	Hex6HexNAc6NeuAc1 + 2Na		0	2	Tet, Sia	X	X	X	X
2545.82	Hex6dHex1HexNAc5NeuAc1 + 1SO4 + 1Na		1	1	Fuc, Tri, Sia, Sul	X
2547.92	Hex4dHex1HexNAc7NeuAc1 + 1Na		0	1	Fuc, Bis, Tet, Sia	X
2550.79	Hex5HexNAc5NeuAc2 + 1SO4 + 2Na		1	2	Bis, Sia, Sul		X
2567.81	Hex6dHex1HexNAc5NeuAc1 + 1SO4 + 2Na		1	2	Fuc, Tri, Sia, Sul	X
2572.77	Hex5HexNAc5NeuAc2 + 1SO4 + 2Na		1	3	Bis, Sia, Sul		X
2581.85	Hex5dHex2HexNAc4NeuAc2 + 3Na		0	3	Fuc, Bia, Sia						X
2589.79	Hex6dHex1HexNAc5NeuAc1 + 1SO4 + 3Na		1	3	Fuc, Tri, Sia, Sul	X	X	X	X
2610.9	Hex6HexNAc5NeuAc2 + 1Na		0	1	Tri, Sia	X	X
2611.92	Hex6dHex2HexNAc5NeuAc1 + 1Na		0	1	Fuc, Tri, Sia		X
2612.95	Hex6dHex4HexNAc5 + 1Na		0	1	Fuc, Tri		X				X	X
2616.89	Hex5dHex1HexNAc5NeuAc2 + 2Na		0	2	Fuc, Bis, Sia	X	X
2625.78	Hex6dHex1HexNAc5NeuAc1 + 2SO4 + 1Na		2	1	Fuc, Tri, Sia, Sul	X
2632.89	Hex6HexNAc5NeuAc2 + 2Na		0	2	Tri, Sia		X
2633.91	Hex6dHex2HexNAc5NeuAc1 + 2Na		0	2	Fuc, Tri, Sia	X	X	X	X	X
2638.87	Hex5dHex1HexNAc5NeuAc2 + 3Na		0	3	Fuc, Bis, Sia		X	X
2641.84	Hex7dHex1HexNAc6 + 1SO4 + 2Na		1	2	Fuc, Tet, Sul	X					X
2646.81	Hex6HexNAc6NeuAc1 + 1SO4 + 3Na		1	3	Tet, Sia, Sul	X	X
2649.86	Hex4dHex1HexNAc7NeuAc1 + 1SO4 + 2Na		1	2	Fuc, Bis, Tet, Sia, Sul	X
2654.87	Hex6HexNAc5NeuAc2 + 2Na		0	3	Tri, Sia	X	X	X	X	X
2668.95	Hex6dHex1HexNAc6NeuAc1 + 1Na		0	1	Fuc, Tet, Sia	X
2669.97	Hex6dHex3HexNAc6 + 1Na		0	1	Fuc, Tet	X		X	X	X	X	X
2684.94	Hex7HexNAc6NeuAc1 + 1Na		0	1	Tet, Sia	X
2685.96	Hex7dHex2HexNAc6 + 1Na		0	1	Fuc, Tet	X	X				X	X
2690.93	Hex6dHex1HexNAc6NeuAc1 + 2Na		0	2	Fuc, Tet, Sia	X
2699.82	Hex7dHex1HexNAc6 + 2SO4 + 1Na		2	1	Fuc, Tet, Sul	X
2705.93	Hex5dHex3HexNAc4NeuAc2 + 2Na		0	2	Fuc, Bia, Sia		X
2706.92	Hex7HexNAc6NeuAc1 + 2Na		0	2	Tet, Sia		X				X	X
2712.84	Hex6HexNAc5NeuAc2 + 1SO4 + 2Na		1	2	Tri, Sia, Sul	X	X
2734.83	Hex6HexNAc5NeuAc2 + 1SO4 + 3Na		1	3	Tri, Sia, Sul	X	X	X
2735.85	Hex6dHex2HexNAc5NeuAc1 + 1SO4 + 3Na		1	3	Fuc, Tri, Sia, Sul	X
2742.98	Hex7dHex1HexNAc6 + 1Na		0	1	Fuc, Tet						X
2756.96	Hex6dHex1HexNAc5NeuAc2 + 1Na		0	1	Fuc, Tri, Sia	X	X
2757.98	Hex6dHex3HexNAc5NeuAc1 + 1Na		0	1	Fuc, Tri, Sia	X	X	X		X
2758.98	Hex8HexNAc7 + 1Na		0	1	Tet		X				X	X
2778.94	Hex6dHex1HexNAc5NeuAc2 + 2Na		0	2	Fuc, Tri, Sia	X	X	X	X	X
2779.96	Hex6dHex3HexNAc5NeuAc1 + 2Na		0	2	Fuc, Tri, Sia	X
2786.88	Hex7HexNAc6NeuAc1 + 1SO4 + 2Na		1	2	Tet, Sia, Sul	X	X		X
2787.9	Hex7dHex2HexNAc6 + 1SO4 + 2Na		1	2	Fuc, Tet, Sul	X	X	X	X		X
2800.93	Hex6dHex1HexNAc5NeuAc2 + 3Na		0	3	Fuc, Tri, Sia	X	X	X	X	X
2813.98	Hex6HexNAc6NeuAc2 + 1Na		0	1	Tet, Sia	X					X	X
2822.94	Hex7dHex1HexNAc6 + 1SO4 + 1Na		1	1	Fuc, Tet, Sul	X	X
2831	Hex7dHex1HexNAc6NeuAc1 + 1Na		0	1	Fuc, Tet, Sia	X	X	X
2832.02	Hex7dHex3HexNAc6 + 1Na		0	1	Fuc, Tet	X					X	X
2852.98	Hex7dHex1HexNAc6NeuAc1 + 2Na		0	2	Fuc, Tet, Sia	X	X	X	X	X	X	X
2905.04	Hex8dHex1HexNAc7 + 1Na		0	1	Fuc, Pol	X					X	X
2924.88	Hex7dHex1HexNAc6 + 2SO4 + 2Na		2	2	Fuc, Tet, Sul		X
2945.96	Hex6HexNAc5NeuAc3 + 3Na		0	3	Tri, Sia		X
2946.98	Hex6dHex2HexNAc5NeuAc2 + 3Na		0	3	Fuc, Tri, Sia		X
2967.95	Hex6HexNAc5NeuAc3 + 4Na		0	4	Tri, Sia		X
2978.08	Hex7dHex4HexNAc6 + 1Na		0	1	Fuc, Tet						X	X
2999.04	Hex6dHex2HexNAc6NeuAc1 + 2Na		0	2	Fuc, Tet, Sia		X
3011.94	Hex7HexNAc7NeuAc1 + 1SO4 + 3Na		1	3	Bis, Tet, Sia, Sul	X
3012.89	Hex7dHex1HexNAc6NeuAc1 + 2SO4 + 2Na		2	2	Fuc, Tet, Sia, Sul	X
3034.08	Hex7dHex1HexNAc7NeuAc1 + 1Na		0	1	Fuc, Bis, Tet, Sia	X
3035.1	Hex7dHex3HexNAc7 + 1Na		0	1	Fuc, Bis, Tet	X
3048.06	Hex6dHex1HexNAc5NeuAc3 + 1Na		0	1	Fuc, Tri, Sia	X	X
3049.08	Hex6dHex3HexNAc5NeuAc2 + 1Na		0	1	Fuc, Tri, Sia	X	X
3051.09	Hex8dHex2HexNAc7 + 1Na		0	1	Fuc, Tet						X	X
3070.04	Hex6dHex1HexNAc5NeuAc3 + 2Na		0	2	Fuc, Tri, Sia		X
3071.06	Hex6dHex3HexNAc5NeuAc2 + 2Na		0	2	Fuc, Tri, Sia		X
3092.02	Hex6dHex1HexNAc5NeuAc3 + 3Na		0	3	Fuc, Tri, Sia	X	X
3093.04	Hex6dHex3HexNAc5NeuAc2 + 3Na		0	3	Fuc, Tri, Sia	X	X
3099.96	Hex7HexNAc6NeuAc2 + 1SO4 + 3Na		1	3	Tet, Sia, Sul	X
3100.98	Hex7dHex2HexNAc6NeuAc1 + 1SO4 + 3Na		1	3	Fuc, Tet, Sia, Sul	X
3114	Hex6dHex1HexNAc5NeuAc3 + 4Na		0	4	Fuc, Tri, Sia	X	X	X	X	X
3122.09	Hex7dHex1HexNAc6NeuAc2 + 1Na		0	1	Fuc, Tet, Sia	X
3123.11	Hex7dHex3HexNAc6NeuAc1 + 1Na		0	1	Fuc, Tet, Sia	X	X
3124.11	Hex9HexNAc8 + 1Na		0	1	Tet						X	X
3144.08	Hex7dHex1HexNAc6NeuAc2 + 2Na		0	2	Fuc, Tet, Sia	X	X
3145.1	Hex7dHex3HexNAc6NeuAc1 + 2Na		0	2	Fuc, Tet, Sia	X	X
3166.06	Hex7dHex1HexNAc6NeuAc2 + 3Na		0	3	Fuc, Tet, Sia	X	X	X	X	X
3218.11	Hex8dHex1HexNAc7NeuAc1 + 2Na		0	2	Fuc, Tet, Sia						X
3270.17	Hex9dHex1HexNAc8 + 1Na		0	1	Fuc, Tet						X	X
3416.23	Hex9dHex2HexNAc8 + 1Na		0	1	Fuc, Tet						X	X
3479.14	Hex7dHex1HexNAc6NeuAc3 + 4Na		0	4	Fuc, Tet, Sia		X	X
3562.28	Hex9dHex3HexNAc8 + 1Na		0	1	Fuc, Tet						X
3635.3	Hex10dHex1HexNAc9 + 1Na		0	1	Fuc, Tet						X	X
3708.34	Hex9dHex4HexNAc8 + 1Na		0	1	Fuc, Tet						X
